# Supplementary material for: Lucuma Starch-Based Active Packaging Maintains Postharvest Quality of Strawberries During Cold Storage
Source: Foods. 2026 Jun 10;15(12):2093. doi: 10.3390/foods15122093 (PMC13298423; doi:10.3390/foods15122093)
Supplement: Supplementary file 1 [file foods-15-02093-s001.zip › Supplementary File 2.xlsx]

## Sheet: EO
Var1	Var2	r	p	sig
TA	ANT	0.370125	0.108204
TA	AC	-0.166795	0.482149
TA	TPC	-0.250775	0.286222
TA	Brix	-0.364822	0.113751
TA	pH	-0.77197	6.6829e-05	***
TA	Loss_weight	-0.724263	0.000304984	***
TA	Firmness	0.0185872	0.938004
TA	L	-0.07114	0.765672
TA	a	0.280874	0.23031
TA	b	0.114948	0.629402
TA	C	0.366198	0.112292
TA	h	0.0820935	0.730789
TA	DeltaE	-0.0347239	0.884447
ANT	AC	0.601562	0.00501789	**
ANT	TPC	0.672493	0.00115994	**
ANT	Brix	-0.298108	0.201743
ANT	pH	-0.119463	0.615907
ANT	Loss_weight	0.209505	0.375346
ANT	Firmness	0.299545	0.199473
ANT	L	0.269276	0.250943
ANT	a	0.136924	0.564861
ANT	b	0.119571	0.615587
ANT	C	0.468465	0.0372209	*
ANT	h	0.374779	0.103499
ANT	DeltaE	0.616808	0.00377017	**
AC	TPC	0.660424	0.0015277	**
AC	Brix	0.14967	0.52882
AC	pH	0.107162	0.652938
AC	Loss_weight	0.35031	0.129971
AC	Firmness	0.0504374	0.832752
AC	L	0.400371	0.0802473
AC	a	0.152725	0.520344
AC	b	-0.0117124	0.960913
AC	C	0.45783	0.0423681	*
AC	h	0.524413	0.0176101	*
AC	DeltaE	0.41238	0.0707842
TPC	Brix	0.106449	0.65511
TPC	pH	0.474652	0.0344587	*
TPC	Loss_weight	0.748962	0.000144807	***
TPC	Firmness	0.187558	0.428454
TPC	L	0.263139	0.262323
TPC	a	0.0386068	0.871623
TPC	b	0.192239	0.416803
TPC	C	0.269184	0.251111
TPC	h	0.281648	0.228974
TPC	DeltaE	0.585285	0.00670713	**
Brix	pH	0.149142	0.530292
Brix	Loss_weight	0.0475469	0.842218
Brix	Firmness	0.0611173	0.797978
Brix	L	0.314982	0.176161
Brix	a	0.207532	0.379962
Brix	b	0.205819	0.383996
Brix	C	0.109848	0.644783
Brix	h	0.250134	0.287497
Brix	DeltaE	-0.265477	0.257949
pH	Loss_weight	0.860385	1.14037e-06	***
pH	Firmness	0.0217371	0.927523
pH	L	-0.0299827	0.900143
pH	a	-0.155949	0.511467
pH	b	-0.0287745	0.904149
pH	C	-0.38049	0.0979308
pH	h	-0.249314	0.289132
pH	DeltaE	0.265892	0.257179
Loss_weight	Firmness	0.208448	0.377816
Loss_weight	L	0.0174986	0.941629
Loss_weight	a	-0.236312	0.315825
Loss_weight	b	-0.0379223	0.873882
Loss_weight	C	-0.204424	0.387298
Loss_weight	h	-0.0896165	0.707119
Loss_weight	DeltaE	0.456909	0.0428381	*
Firmness	L	0.0197835	0.934022
Firmness	a	0.0444061	0.852528
Firmness	b	0.101254	0.671012
Firmness	C	-0.0114523	0.96178
Firmness	h	-0.00822312	0.972552
Firmness	DeltaE	-0.00904176	0.969821
L	a	0.644426	0.00216183	**
L	b	0.715187	0.000393392	***
L	C	0.0985239	0.679424
L	h	0.301102	0.197033
L	DeltaE	0.240482	0.307108
a	b	0.73646	0.000213249	***
a	C	0.0401803	0.866435
a	h	-0.0421611	0.859911
a	DeltaE	-0.00195281	0.993481
b	C	0.0244717	0.918432
b	h	0.0860051	0.718451
b	DeltaE	0.124135	0.602069
C	h	0.885209	2.15188e-07	***
C	DeltaE	-0.000342689	0.998856
h	DeltaE	0.0802705	0.736562

## Sheet: CONTROL
Var1	Var2	r	p	sig
TA	ANT	0.409893	0.0726716
TA	AC	0.206756	0.381786
TA	TPC	0.358158	0.121008
TA	Decay	-0.674426	0.00110864	**
TA	Brix	-0.898376	7.55382e-08	***
TA	pH	-0.935923	1.36878e-09	***
TA	Loss_weight	-0.899869	6.64918e-08	***
TA	Firmness	0.582596	0.00702643	**
TA	L	0.194175	0.412036
TA	a	0.478874	0.0326674	*
TA	b	0.239776	0.308574
TA	C	0.533556	0.0154007	*
TA	h	0.417816	0.0667861
TA	DeltaE	-0.483579	0.0307579	*
ANT	AC	0.0118749	0.960371
ANT	TPC	0.363108	0.115587
ANT	Decay	0.240764	0.306525
ANT	Brix	-0.209945	0.374323
ANT	pH	-0.307717	0.186888
ANT	Loss_weight	-0.540351	0.0139075	*
ANT	Firmness	0.161607	0.496069
ANT	L	-0.403125	0.0779985
ANT	a	0.0504993	0.83255
ANT	b	-0.2281	0.333421
ANT	C	0.375199	0.103082
ANT	h	0.450844	0.0460367	*
ANT	DeltaE	0.0790371	0.740475
AC	TPC	0.597414	0.00541073	**
AC	Decay	-0.323376	0.164297
AC	Brix	-0.236973	0.314435
AC	pH	-0.222314	0.346161
AC	Loss_weight	-0.060516	0.799927
AC	Firmness	0.127045	0.593514
AC	L	0.388075	0.0908781
AC	a	0.272727	0.244684
AC	b	-0.0533177	0.823342
AC	C	0.636002	0.00257575	**
AC	h	0.584672	0.00677883	**
AC	DeltaE	0.0407467	0.864568
TPC	Decay	-0.206097	0.383339
TPC	Brix	-0.378486	0.0998595
TPC	pH	-0.258415	0.2713
TPC	Loss_weight	-0.0555059	0.816208
TPC	Firmness	0.0661441	0.781733
TPC	L	0.0273898	0.908743
TPC	a	0.15132	0.524233
TPC	b	0.0229219	0.923583
TPC	C	0.650024	0.00191878	**
TPC	h	0.57985	0.00736533	**
TPC	DeltaE	0.243377	0.301143
Decay	Brix	0.861446	1.06905e-06	***
Decay	pH	0.734093	0.000228921	***
Decay	Loss_weight	0.478765	0.0327129	*
Decay	Firmness	-0.375169	0.103111
Decay	L	-0.609145	0.00436052	**
Decay	a	-0.345516	0.135673
Decay	b	-0.372043	0.106246
Decay	C	-0.372169	0.106119
Decay	h	-0.332928	0.151479
Decay	DeltaE	0.471518	0.0358372	*
Brix	pH	0.900005	6.5715e-08	***
Brix	Loss_weight	0.751487	0.000133559	***
Brix	Firmness	-0.427286	0.0602306
Brix	L	-0.370422	0.107899
Brix	a	-0.418599	0.066225
Brix	b	-0.351079	0.129072
Brix	C	-0.558244	0.0105262	*
Brix	h	-0.486541	0.0296014	*
Brix	DeltaE	0.490629	0.0280617	*
pH	Loss_weight	0.87783	3.66586e-07	***
pH	Firmness	-0.606887	0.00454831	**
pH	L	-0.348992	0.131521
pH	a	-0.480599	0.031957	*
pH	b	-0.263023	0.262541
pH	C	-0.541315	0.0137055	*
pH	h	-0.493468	0.0270301	*
pH	DeltaE	0.561781	0.00994427	**
Loss_weight	Firmness	-0.541032	0.0137645	*
Loss_weight	L	-0.116026	0.626169
Loss_weight	a	-0.453322	0.0447084	*
Loss_weight	b	-0.158379	0.504827
Loss_weight	C	-0.402882	0.0781951
Loss_weight	h	-0.365763	0.112752
Loss_weight	DeltaE	0.550453	0.0119053	*
Firmness	L	0.264085	0.260547
Firmness	a	0.615915	0.0038354	**
Firmness	b	0.328751	0.156995
Firmness	C	0.313852	0.177801
Firmness	h	0.215366	0.361824
Firmness	DeltaE	-0.561326	0.0100176	*
L	a	0.459763	0.0413937	*
L	b	0.678102	0.00101632	**
L	C	0.254658	0.278575
L	h	0.367578	0.110843
L	DeltaE	-0.538705	0.0142581	*
a	b	0.66186	0.00147938	**
a	C	0.330252	0.154996
a	h	0.281725	0.228841
a	DeltaE	-0.791943	3.16956e-05	***
b	C	0.150506	0.526494
b	h	0.192626	0.415849
b	DeltaE	-0.690457	0.000752041	***
C	h	0.802301	2.08483e-05	***
C	DeltaE	-0.083775	0.725478
h	DeltaE	-0.130258	0.58413

## Sheet: LDPE
Var1	Var2	r	p	sig
TA	ANT	0.417005	0.0673715
TA	AC	0.330738	0.154353
TA	TPC	0.614919	0.00390912	**
TA	Decay	-0.943452	4.56903e-10	***
TA	Brix	-0.841661	3.29417e-06	***
TA	pH	-0.978177	9.84979e-14	***
TA	Loss_weight	-0.937421	1.11238e-09	***
TA	Firmness	0.660936	0.00151031	**
TA	L	0.471161	0.0359972	*
TA	a	0.149766	0.528552
TA	b	0.486748	0.029522	*
TA	C	0.316494	0.173981
TA	h	0.525455	0.0173462	*
TA	DeltaE	-0.541713	0.0136228	*
ANT	AC	-0.0498271	0.834749
ANT	TPC	-0.369181	0.109176
ANT	Decay	-0.306673	0.188465
ANT	Brix	-0.369107	0.109254
ANT	pH	-0.377549	0.10077
ANT	Loss_weight	-0.634296	0.00266716	**
ANT	Firmness	0.415941	0.0681457
ANT	L	0.374653	0.103624
ANT	a	0.207103	0.380969
ANT	b	0.516365	0.0197586	*
ANT	C	0.198584	0.401292
ANT	h	0.441921	0.0510727
ANT	DeltaE	-0.518594	0.0191436	*
AC	TPC	0.539928	0.0139969	*
AC	Decay	-0.472608	0.0353529	*
AC	Brix	-0.349981	0.130357
AC	pH	-0.429	0.059098
AC	Loss_weight	-0.27054	0.248638
AC	Firmness	0.0712037	0.765468
AC	L	0.279996	0.231833
AC	a	-0.196753	0.405734
AC	b	-0.160194	0.499894
AC	C	0.169096	0.476039
AC	h	0.432979	0.0565313
AC	DeltaE	0.0993428	0.676897
TPC	Decay	-0.749819	0.000140899	***
TPC	Brix	-0.593717	0.00578183	**
TPC	pH	-0.633635	0.00270327	**
TPC	Loss_weight	-0.360391	0.11854
TPC	Firmness	0.247244	0.293286
TPC	L	0.0707636	0.76688
TPC	a	-0.163311	0.491475
TPC	b	-0.0215762	0.928058
TPC	C	0.0291861	0.902784
TPC	h	0.100317	0.673895
TPC	DeltaE	0.0786203	0.741799
Decay	Brix	0.854823	1.58679e-06	***
Decay	pH	0.945157	3.49045e-10	***
Decay	Loss_weight	0.84743	2.41166e-06	***
Decay	Firmness	-0.569708	0.00873507	**
Decay	L	-0.362498	0.116245
Decay	a	-0.026298	0.912366
Decay	b	-0.384981	0.0937082
Decay	C	-0.199996	0.397883
Decay	h	-0.438127	0.0533373
Decay	DeltaE	0.356896	0.122419
Brix	pH	0.813527	1.28721e-05	***
Brix	Loss_weight	0.772769	6.49579e-05	***
Brix	Firmness	-0.325951	0.16077
Brix	L	-0.309994	0.18348
Brix	a	-0.0435292	0.85541
Brix	b	-0.290364	0.214272
Brix	C	-0.147433	0.535067
Brix	h	-0.363535	0.115127
Brix	DeltaE	0.320258	0.168637
pH	Loss_weight	0.936692	1.23122e-09	***
pH	Firmness	-0.623873	0.00328622	**
pH	L	-0.551404	0.0117296	*
pH	a	-0.167225	0.481006
pH	b	-0.479284	0.0324974	*
pH	C	-0.369709	0.108631
pH	h	-0.599417	0.00521796	**
pH	DeltaE	0.566831	0.00915926	**
Loss_weight	Firmness	-0.672124	0.00116996	**
Loss_weight	L	-0.633598	0.00270535	**
Loss_weight	a	-0.300863	0.197407
Loss_weight	b	-0.627771	0.00304201	**
Loss_weight	C	-0.427125	0.0603377
Loss_weight	h	-0.667919	0.00128938	**
Loss_weight	DeltaE	0.718637	0.00035751	***
Firmness	L	0.387658	0.0912553
Firmness	a	0.367742	0.110672
Firmness	b	0.439763	0.0523517
Firmness	C	0.262608	0.263322
Firmness	h	0.298072	0.201801
Firmness	DeltaE	-0.578277	0.00756541	**
L	a	0.614616	0.00393184	**
L	b	0.573191	0.00824309	**
L	C	0.704565	0.000523708	***
L	h	0.835173	4.61146e-06	***
L	DeltaE	-0.802463	2.07082e-05	***
a	b	0.435052	0.0552282
a	C	0.488152	0.028987	*
a	h	0.289739	0.215305
a	DeltaE	-0.795907	2.7076e-05	***
b	C	0.228221	0.333159
b	h	0.481476	0.0316004	*
b	DeltaE	-0.755774	0.000116177	***
C	h	0.778546	5.27135e-05	***
C	DeltaE	-0.562957	0.0097568	**
h	DeltaE	-0.608175	0.00444039	**

## Sheet: EOM
Var1	Var2	r	p	sig
TA	ANT	-0.262106	0.264269
TA	AC	-0.302197	0.195329
TA	TPC	-0.420418	0.0649336
TA	Brix	-0.267397	0.254394
TA	pH	-0.649765	0.00192949	**
TA	Loss_weight	-0.683192	0.000899261	***
TA	Firmness	0.0522705	0.826761
TA	L	0.0116933	0.960976
TA	a	0.247633	0.292502
TA	b	0.304769	0.191364
TA	C	0.222494	0.345759
TA	h	-0.146034	0.538992
TA	DeltaE	-0.23212	0.324739
ANT	AC	0.0750612	0.753131
ANT	TPC	-0.209573	0.375188
ANT	Brix	-0.41345	0.0699829
ANT	pH	-0.295421	0.206034
ANT	Loss_weight	-0.127524	0.59211
ANT	Firmness	0.210153	0.373837
ANT	L	0.074829	0.753872
ANT	a	0.0928147	0.697132
ANT	b	0.118528	0.618694
ANT	C	0.174986	0.460577
ANT	h	-0.23712	0.314126
ANT	DeltaE	0.0123242	0.958873
AC	TPC	0.427983	0.0597679
AC	Brix	-0.155695	0.512163
AC	pH	-0.046824	0.844589
AC	Loss_weight	0.284722	0.223715
AC	Firmness	0.292701	0.210437
AC	L	0.523443	0.0178587	*
AC	a	0.186788	0.430385
AC	b	0.15163	0.523373
AC	C	0.475447	0.0341159	*
AC	h	0.375801	0.102487
AC	DeltaE	0.336883	0.14638
TPC	Brix	-0.252386	0.283033
TPC	pH	0.474211	0.0346502	*
TPC	Loss_weight	0.802507	2.06707e-05	***
TPC	Firmness	0.408326	0.07388
TPC	L	0.27634	0.23824
TPC	a	-0.130477	0.583491
TPC	b	0.180618	0.446038
TPC	C	-0.0610076	0.798334
TPC	h	0.271373	0.247127
TPC	DeltaE	0.556184	0.0108775	*
Brix	pH	0.507482	0.0223668	*
Brix	Loss_weight	0.154999	0.514077
Brix	Firmness	-0.664617	0.0013902	**
Brix	L	-0.343349	0.138307
Brix	a	-0.214359	0.364126
Brix	b	-0.501601	0.0242389	*
Brix	C	-0.290273	0.214422
Brix	h	-0.0588858	0.805216
Brix	DeltaE	-0.194965	0.4101
pH	Loss_weight	0.844431	2.84061e-06	***
pH	Firmness	-0.28187	0.228591
pH	L	-0.232181	0.324606
pH	a	-0.295463	0.205966
pH	b	-0.228736	0.33204
pH	C	-0.298213	0.201576
pH	h	-0.077599	0.745046
pH	DeltaE	0.290751	0.213634
Loss_weight	Firmness	0.104187	0.662016
Loss_weight	L	0.00571626	0.980918
Loss_weight	a	-0.25728	0.273486
Loss_weight	b	-0.0514817	0.829338
Loss_weight	C	-0.132047	0.578929
Loss_weight	h	0.0965754	0.68545
Loss_weight	DeltaE	0.503455	0.0236358	*
Firmness	L	0.06937	0.771352
Firmness	a	0.235888	0.316721
Firmness	b	0.199438	0.399227
Firmness	C	0.110321	0.64335
Firmness	h	0.11685	0.623705
Firmness	DeltaE	0.117084	0.623005
L	a	0.53364	0.0153814	*
L	b	0.749413	0.000142739	***
L	C	0.511006	0.0213013	*
L	h	0.570067	0.00868326	**
L	DeltaE	0.307561	0.187123
a	b	0.653575	0.00177676	**
a	C	0.346593	0.134376
a	h	0.315634	0.175218
a	DeltaE	-0.214925	0.362832
b	C	0.520264	0.0186931	*
b	h	0.368574	0.109806
b	DeltaE	0.310968	0.182035
C	h	0.243564	0.30076
C	DeltaE	0.366822	0.111635
h	DeltaE	0.191427	0.418813
